# Supplementary material for: Epidemiological Surveillance of Lyme Borreliosis in Bavaria, Germany, 2013–2020
Source: Microorganisms. 2021 Sep 3;9(9):1872. doi: 10.3390/microorganisms9091872 (PMC8467410; doi:10.3390/microorganisms9091872)
Supplement: Supplementary file 1 [file microorganisms-09-01872-s001.zip]

Archive with 1 entries (1 files):
- microorganisms-1336165-supplementary.pdf
